# Supplementary material for: Muscular strength and endurance adaptations to functional resistance training in young elite field hockey players
Source: Front Physiol. 2025 May 30;16:1536885. doi: 10.3389/fphys.2025.1536885 (PMC12162288; doi:10.3389/fphys.2025.1536885)
Supplement: Supplementary file 1 [file Table1.xlsx]

## Sheet: Field Hockey
	age	g	height	kg / pre- test	kg/post test	BMI/ pre test	BMI/ post test	BFP/pre test	BFP/post test	age year	Leg Ext.pre test	Leg Ext.post test	Leg Curl pre test	Leg Curl post test	Bench Press pre test	Bench Press post test	Push Down pre test	Push Down post test	30 sec push up pre test	30 sec push up post test	30 sec sit up pre ön test	30 se sit up post test
A	26	Deney Grubu	18.9	78	71	21.2	21	15.3	12.52	7.1	85	70	100	110	75	90	55	65	20.25	26.63	20	23
B	27		176	73.5	65.8	21	21	14.52	12.3	7.2	80	65	110	120	85	90	50	70	20.3	25.95	20	23
C	28		175.32	70.5	67.5	21	19.9	15.2	12.2	7.2	80	65	100	120	65	95	55	65	20.25	26.52	19	24
D	27		185.4	79.9	73.2	20.5	20	15.1	12.2	7.3	85	65	110	120	60	90	50	60	25.5	28.85	20	25
E	27		176.52	75.8	71	21.5	19.8	14.56	12.2	7.4	85	75	95	110	65	95	65	70	25.5	26.52	19	23
F	26		185.8	75.8	72.85	21.6	19.5	14.58	11.1	7.5	85	65	90	120	60	85	60	75	25.2	26.68	18	22
G	27		186.25	76.9	72.1	21.5	21	14.57	11.25	7.1	90	60	95	115	65	80	55	75	25.3	26.95	17	22
H	27		188	75.6	73.01	22	21	15.52	11.68	8	85	65	110	120	65	85	50	65	25.4	26.85	18	22
I	26		186	72.3	68.9	22	19.8	15.74	12.14	7.2	75	65	95	120	60	85	45	65	25.4	27.41	19	23
İ	27		181.5	75.41	71.6	21	18.9	15.9	12.52	7.8	90	70	90	110	65	80	50	75	26.52	27.52	20	22
J	28		176.9	72.3	65.2	20	19	16	12.3	8.5	85	70	95	120	65	85	55	65	25.74	26.54	19	23
K	28		174.25	75	67.8	21.5	19	16.2	12.74	8.1	90	65	110	125	60	85	50	65	25.9	27.1	20	24
L	29		175.58	78.5	70.5	21.6	19	16.23	12.58	7.5	85	60	100	125	70	85	55	75	28.62	28.52	20	25
M	30		177.89	76.9	70.58	20	18.9	15.65	12.14	8.1	75	65	90	120	70	90	60	65	25.4	26.5	20	26
N	30	Kontrol Grubu	175.85	79.8	70.5	21.3	19	15.85	12.25	7.1	85	70	80	90	75	85	55	60	20.24	24.1	19	22
O	27		181.2	77.8	72	22.3	19.1	15.74	12.51	8.2	90	65	85	90	80	85	50	60	21.23	22.52	18	22
Ö	28		182.52	78.5	72.58	22.5	19.2	15.96	12.62	8.1	85	85	85	95	75	80	55	60	22.3	23.52	17	22
P	28		181.2	74.9	71	22.6	19	15.85	12.7	7.1	90	95	90	90	80	85	55	60	23.25	24.41	19	23
R	27		179.8	75.5	72.65	22	19	15.74	12.62	8.2	85	95	85	95	80	85	60	65	24.52	23.52	19	22
S	29		175.6	70	68	21	18	16.12	12.62	7.1	85	95	90	100	75	80	55	60	23.3	23.63	20	21
Ş	29		178.5	71	68	21.3	18	16.3	12.52	8.2	75	95	75	100	80	85	50	65	21.41	24.52	20	20
T	30		176.9	71.5	62.8	21.5	19	16.25	14.2	8.2	95	100	85	110	75	80	55	60	22.2	24.65	19	20
U	29		185.5	80	72	21.4	19	16.25	13.2	7.1	85	95	80	90	80	85	50	65	22.3	23.52	20	20
Ü	27		1778.9	79.9	72	21.8	19.8	15.52	13.2	8.2	85	95	75	95	75	85	55	60	22.52	24.41	20	22
V	26		181.2	72.5	73.65	22	19.9	15.23	14.52	7.1	85	100	80	100	80	85	50	60	24.1	23.52	20	22
Y	25		185.5	78.5	71.56	22	19.8	15.2	13.2	8.2	80	100	75	95	75	85	55	65	23.3	25.52	24	23
Z	26		175.9	72.8	72	22.5	19.7	14.52	14.5	7.2	85	95	70	85	75	80	50	65	23.3	24.52	19	24
W	27		176	77.5	72	22.9	19.5	15.52	14.2	7.5	90	95	85	100	70	85	55	65	23.41	25.51	22	23
